# Supplementary material for: Generation of human chemically induced pluripotent stem cells from UC-MSCs
Source: Cell Regen. 2026 Jul 1;15:20. doi: 10.1186/s13619-026-00295-9 (PMC13319313; doi:10.1186/s13619-026-00295-9)
Supplement: Supplementary file 2 — Supplementary Material 2. Supplementary Tables. Table S1: Reprogramming medium. Table S2: Chemicals information. Table S3: Antibody information. Table S4: RT-qPCR primers information. [file 13619_2026_295_MOESM2_ESM.xlsx]

## Sheet: Table S1
Supplementary Table 1: Reprogramming medium
Stage 1 medium						Stage 2 medium						Stage 3 medium
Protocol	this study		three-stage protocol (Liuyang et al., 2023)	rapid protocol (Wang et al., 2025)		Protocol	this study		three-stage protocol (Liuyang et al., 2023)	rapid protocol (Wang et al., 2025)		Protocol	this study		three-stage protocol (Liuyang et al., 2023)	rapid protocol (Wang et al., 2025)
Oxygen requirement	Normoxia		Hypoxia (5% O₂)​			Oxygen requirement	Normoxia					Oxygen requirement	Normoxia
Cell type Reagent	ADSC	UC-MSC	ADSC / ASF	ADSC / ASF		Cell type Reagent	ADSC	UC-MSC	ADSC / ASF	ADSC / ASF		Cell type Reagent	ADSC	UC-MSC	ADSC / ASF	ADSC / ASF
Knockout DMEM	0.91	0.93	0.94	0.94		Knockout DMEM	0.93	0.95	0.95	0.95		Knockout DMEM	0.9	0.9	0.9	0.9	C (basic)
B27	0.04	2% (G27)	0.02	0.02		B27	0.04	2% (G27)	0.02	0.02		B27	0.02	2% (G27)	0.02	0.02
KSR	0.01	0.01	0.01	0.01		Glutamax	0.01	0.01	0.01	0.01		KSR	0.05	0.05	0.05	0.05
ITS-X	0.01	0.01	/	/		NEAA	0.01	0.01	0.01	0.01		Glutamax	0.01	0.01	0.01	0.01
Glutamax	0.01	0.01	0.01	0.01		PS	0.01	0.01	0.01	0.01		NEAA	0.01	0.01	0.01	0.01
NEAA	0.01	0.01	0.01	0.01		Vitamin C	30.5 µg/ml	30.5 µg/ml	30.5 µg/ml	30.5 µg/ml		PS	0.01	0.01	0.01	0.01
PS	0.01	0.01	0.01	0.01		bFGF	200 ng/ml	200 ng/ml	200 ng/ml	200 ng/ml		Vitamin C	30.5 µg/ml	30.5 µg/ml	30.5 µg/ml	30.5 µg/ml
Vitamin C	30.5 µg/ml	30.5 µg/ml	30.5 µg/ml	30.5 µg/ml		5-azacytidine	2 μM	/	2 μM	/		HRG	20 ng/ml	20 ng/ml	20 ng/ml	20 ng/ml
LiCl	5 mM	5 mM	5 mM	5 mM		dorsormorphin	0.5 μM	/	0.5 μM	/		CHIR99021	1 μM	1 μM	1 μM	1 μM
NAM	1 mM	1 mM	1 mM	1 mM		SAG	0.5 μM	0.5 μM	0.5 μM	0.5 μM		PD0325901	1 μM	1 μM	1 μM	1 μM
BMP4	20 ng/mL	40 ng/mL	20 ng/mL	40 ng/mL		ruxolitinib	1 μM	1 μM	1 μM	1 μM		Y-27632	10 μM	10 μM	10 μM	10 μM
SAG	0.5 μM	0.5 μM	0.5 μM	0.5 μM		BIRB796	2 μM	2 μM	2 μM	2 μM		SB590885	0.5 μM	0.5 μM	0.5 μM	0.5 μM
ruxolitinib	1 μM	1 μM	1 μM	1 μM		SGC-CBP30	2 μM	2 μM	2 μM	2 μM		VPA	1 mM	200 μM	1 mM	200 μM	A
AKTi	1 µM	1 µM	1 µM	1 µM		AKTi	0.2 µM	0.2 µM	0.2 µM	0.2 µM		tranylcypromine (2-PCPA)	10 μM	10 μM	10 μM	10 μM
SETD2-IN-1	0.2 µM	0.2 µM	0.2 µM	0.2 µM		5-Iodotubercidin	0.5 µM	0.5 µM	0.5 µM	0.5 µM		EPZ5676	2 μM	2 μM	2 μM	2 μM
CHIR99021	10 μM	2.5 μM	5 μM	5 μM		CX-4945	1 µM	1 µM	1 µM	1 µM		DZNep	0.2 μM	0.2 μM	0.2 μM	0.2 μM
RepSox	20 μM	5 μM	10 μM	10 μM		CHIR99021	5 μM	5 μM	5 μM	5 μM		PY-60	/	10 μM	/	10 μM
TTNPB	4 μM	1 μM	2 μM	2 μM		RepSox	10 μM	10 μM	10 μM	10 μM		VPA	500μM	200 μM	500μM	200 μM	B
VTP50469	1 μM	0.25 μM	0.5 μM	0.5 μM		TTNPB	2 μM	2 μM	2 μM	2 μM		PY-60	/	2 μM	/	2 μM
JNKIN8	0.4 μM	0.1 μM	0.2 μM	0.2 μM		VTP50469	0.5 μM	0.5 μM	0.5 μM	0.5 μM
EPZ5676	4 μM	1 μM	2 μM	2 μM		JNKIN8	0.5 μM	0.5 μM	0.5 μM	0.5 μM		Note: For the three sub-stages within Stage 3, the media used are C supplemented with A, C supplemented with B, and C alone, respectively.
DZNep	0.05 μM	0.025 μM	0.05 μM	0.05 μM		EPZ5676	2 μM	2 μM	2 μM	2 μM
DFOM	2-4 μM	2-4 μM	/	/		DZNep	0.2 μM	0.2 μM	0.2 μM	0.2 μM
SGC-CBP30	/	2 μM (or 0.5 μM A-485)	/	/		RA	2 µM	5 µM	/	5 µM
A485	/	/	/	0.5 μM		GSK-3685032	/	0.02 μM	/	0.02 μM
AM095 free acid	/	0.5 μM	/	0.5 μM
WM-8014	/	1 μM	/	1 μM

## Sheet: Table S2
Supplementary Table 2: Chemicals information
Chemicals and recombinant proteins	Source	Identifier
B27	Gibco	Cat# 17504044
G27	bioGenous	Cat# S223152-10
ITS-X	BasalMedia	Cat# S452J7
Vitamin C	Sigma	Cat# A92902
LiCl	Sigma	Cat# L4408
Nicotinamide (NAM)	Sigma	Cat# N0636-500G
Recombinant Human BMP-4	Stemimmune LLC	Cat# HST-B4-1000
DZNeP (3-deazaneplanocin A) HCl	Selleck	Cat# S712002
Recombinant Human Heregulinβ-1(HRG)	Peprotech	Cat# 100-03
PD0325901	Selleck	Cat# S1036
Recombinant Human FGF-basic	Peprotech	Cat# 100-18B
JNK-IN-8	Selleck	Cat# S4901
Deferoxamine mesylate (DFOM)	MCE	Cat# HY-B0988
Valproic acid	Selleck	Cat# S3944
Dorsomorphin	MCE	Cat# HY-13418
RepSox	Selleck	Cat# S7223
TTNPB	Selleck	Cat# S4627
SAG (Smoothened Agonist) HCI	Selleck	Cat# S7779
VTP50469	Selleck	Cat# S8934
Tranylcypromine Sulfate (2-PCPA)	Selleck	Cat# S9464
5-Azacytidine	Selleck	Cat# S1782
BIRB 796	Selleck	Cat# S1574
SGC-CBP30	Selleck	Cat# S7256
SB590885	Selleck	Cat# S2220
Y27632 2HCL	Selleck	Cat# S1049
CHIR-99021	Selleck	Cat# S2924
Ruxolitinib	Selleck	Cat# S1378
AKT Kinase Inhibitor	MCE	Cat# HY-10249A
SETD2-IN-1	MCE	Cat# HY-136328
5-Iodotubercidin	MCE	Cat# HY-15424
CX-4945	MCE	Cat# HY-50855
EPZ-5676	MCE	Cat# HY-15593
A-485	MCE	Cat# HY-107455
AM095 free acid	MCE	Cat# HY-16040
WM-8014	MCE	Cat# HY-102060
GSK-3685032	MCE	Cat# HY-139664
PY-60	MCE	Cat# HY-141644
Retinoic acid (RA)	MCE	Cat# HY-14649

## Sheet: Table S3
Supplementary Table 3: Antibody information
Antibodies	Source	Identifier
Rabbit Recombinant Monoclonal LIN28A antibody	Abcam	Cat# ab124765
SALL4 (D16H12) Rabbit Monoclonal Antibody	Cell Signaling Technology	Cat# 8459
OCT4 (D7O5Z) Mouse Monoclonal Antibody	Cell Signaling Technology	Cat# 75463
NANOG (D73G4) Rabbit Monoclonal Antibody	Cell Signaling Technology	Cat# 4903
SOX2 (D6D9) Rabbit Monoclonal Antibody	Cell Signaling Technology	Cat# 3579
SSEA4 (MC813) Mouse Monoclonal Antibody	Cell Signaling Technology	Cat# 4755
Alexa Fluor 488 AffiniPure Donkey Anti-Rabbit IgG (H+L)	Jackson Immuno Research	Cat# 711-545-152
Rhodamine (TRITC) AffiniPure Donkey Anti-Rabbit IgG (H+L)	Jackson Immuno Research	Cat# 711-025-152
Alexa Fluor 488 AffiniPure Donkey Anti-Mouse IgG (H+L)	Jackson Immuno Research	Cat# 715-545-150
Rhodamine (TRITC) AffiniPure Donkey Anti-Mouse IgG (H+L)	Jackson Immuno Research	Cat# 715-025-151

## Sheet: Table S4
Supplementary Table 4: RT-qPCR primers information
Primers	Sequence
GAPDH forward primer	5'-AATGAAGGGGTCATTGATGG-3'
GAPDH reverse primer	5'-AAGGTGAAGGTCGGAGTCAA-3'
COL5A1 forward primer	5'-GCCCGGATGTCGCTTACAG -3'
COL5A1 reverse primer	5'-AAATGCAGACGCAGGGTACAG -3'
COL6A2 forward primer	5'-AACATGACGCTGTTCTCCGA -3'
COL6A2 reverse primer	5'-CACGGACAGCTCTGTTTGG -3'
ZEB1 forward primer	5'-ATCAGCCTAACCATACAACTCT -3'
ZEB1 reverse primer	5'-CAGGAACAAATTGGCACAA -3'
SNAI2 forward primer	5'-CTGAGGATCTCTGGTTGTGGT -3'
SNAI2 reverse primer	5'-CGAACTGGACACACATACAGTG -3'
VIM forward primer	5'-CTTTGTCGTTGGTTAGCTGGT -3'
VIM reverse primer	5'-GACGCCATCAACACCGAGTT -3'
LIN28A forward primer	5'-TTTCCCTCATTCCTGAACTGC -3'
LIN28A reverse primer	5'-CAGCAAAATCAACCATCAAATAAAC -3'
MYCN forward primer	5'-ATGCACCCCCACAGAAGAAG -3'
MYCN reverse primer	5'-CCTCCGAGTCAGAGTTTCGG -3'
KRT18 forward primer	5'-GTTGACCGTGGAGGTAGATGC-3'
KRT18 reverse primer	5'-GAGCCAGCTCGTCATATTGGG-3'
WNT2B forward primer	5'-GTTACCCAGACATCATGCGTT-3'
WNT2B reverse primer	5'-GGGTGGTACAGTTCCAGCG-3'
SALL4 forward primer	5'-AGCACATCAACTCGGAGGAG-3'
SALL4 reverse primer	5'-CATTCCCTGGGTGGTTCACTG-3'
TBX2 forward primer	5'-CCCCTTCAAGGTGCGAGTC -3'
TBX2 reverse primer	5'-TCAGCGGCTACAATGTCCATC -3'
TBX3 forward primer	5'-CCCGGTTCCACATTGTAAGAG-3'
TBX3 reverse primer	5'-GTATGCAGTCACAGCGATGAAT-3'
MSX2 forward primer	5'-CGGAAAATTCAGAAGATGGAGCG -3'
MSX2 reverse primer	5'-CGGCTTCCGATTGGTCTTGTGT -3'
LEF1 forward primer	5'-AGAACACCCCGATGACGGA-3'
LEF1 reverse primer	5'-GGCATCATTATGTACCCGGAAT-3'
HOXA5 forward primer	5'-AACTCATTTTGCGGTCGCTAT -3'
HOXA5 reverse primer	5'-TCCCTGAATTGCTCGCTCAC-3'
HOXB8 forward primer	5'-AATTTCTACGGCTACGACCC -3'
HOXB8 reverse primer	5'-TGGAACCAGATTTTGACCTG -3'
HOXB9 forward primer	5'-GAGAGGCCGGATCAAACCAA-3'
HOXB9 reverse primer	5'-CTACGGTCCCTGGTGAGGTA-3'
OCT4 forward primer	5'-CAAAGCAGAAACCCTCGTGC-3'
OCT4 reverse primer	5'-TCTCACTCGGTTCTCGATACTG-3'
SOX2 forward primer	5'-TTGCGTGAGTGTGGATGGGATTGGTG-3'
SOX2 reverse primer	5'-GGGAAATGGGAGGGGTGCAAAAGAGG-3'
NANOG forward primer	5'-CCCCAGCCTTTACTCTTCCTA-3'
NANOG reverse primer	5'-CCAGGTTGAATTGTTCCAGGTC-3'
DPPA3 forward primer	5'-CGCATGAAAGAAGACCAACAAACAA-3'
DPPA3 reverse primer	5'-TTAGACACGCAGAAACTGCAGGGA-3'
KLF17 forward primer	5'-AACATTGTTGGGCCCGACT -3'
KLF17 reverse primer	5'-CGGGCTGCTCTGGTAGAAAT -3'
DNMT3L forward primer	5'-CCGGGACAGGCAGAGATCTTA-3'
DNMT3L reverse primer	5'-GCTGTGTGTGAACCTGGAGA-3'
DNMT3B forward primer	5'-CGAAGAAGAGCCGGCCTGTACC-3'
DNMT3B reverse primer	5'-CGGAAGCCCATGCAACGATCTC-3'
ZIC3 forward primer	5'-CAGGAGCTGTCGTGCAAGT-3'
ZIC3 reverse primer	5'-AGTAGCAGACGTGGTTGTTCT-3'
DPPA4 forward primer	5'-GCTAACATCTGCCACCCCACCA-3'
DPPA4 reverse primer	5'-GGATTCTGCGGTGCTGCTGACA-3'
ZFP42 forward primer	5'-AGAAACGGGCAAAGACAAGAC -3'
ZFP42 reverse primer	5'-GCTGACAGGTTCTATTTCCGC -3'
